# Supplementary material for: Two Different Isocitrate Dehydrogenases from Pseudomonas aeruginosa: Enzymology and Coenzyme-Evolutionary Implications
Source: Int J Mol Sci. 2023 Oct 7;24(19):14985. doi: 10.3390/ijms241914985 (PMC10574006; doi:10.3390/ijms241914985)
Supplement: Supplementary file 1 [file ijms-24-14985-s001.zip]

Archive with 1 entries (1 files):
- ijms-2623978-supplementary.pdf
